# Supplementary material for: Effect of Ketogenic Diet on Quality of Life in Adults with Chronic Disease: A Systematic Review of Randomized Controlled Trials
Source: Nutrients. 2021 Dec 14;13(12):4463. doi: 10.3390/nu13124463 (PMC8708168; doi:10.3390/nu13124463)
Supplement: Supplementary file 1 [file nutrients-13-04463-s001.zip]

Archive with 1 entries (1 files):
- nutrients-1503746-supplementary.pdf
